# Supplementary material for: Phylodynamic Analysis of Ebola Virus Disease Transmission in Sierra Leone
Source: Viruses. 2019 Jan 16;11(1):71. doi: 10.3390/v11010071 (PMC6356631; doi:10.3390/v11010071)
Supplement: Supplementary file 1 [file viruses-11-00071-s001.zip]

Archive with 13 entries (12 files):
- supplementary/
- supplementary/Figure S1.tif
- supplementary/Figure S2.tiff
- supplementary/Figure S3.tiff
- supplementary/Figure S4a-b.tiff
- supplementary/Figure S5.tiff
- supplementary/Figure S6.tiff
- supplementary/Figure S7.tiff
- supplementary/Figure S8a.tiff
- supplementary/Figure S8b.tiff
- supplementary/Figure S8c.tiff
- supplementary/Figure S8d.tiff
- supplementary/Table S1-S7.pdf
